# Supplementary material for: Beyond physical fitness: Pre-to-post hematological and physical fitness changes during an eight-week multi-component exercise program in sedentary adults aged 30–45 years
Source: PLoS One. 2026 Jul 28;21(7):e0354672. doi: 10.1371/journal.pone.0354672 (PMC13411907; doi:10.1371/journal.pone.0354672)
Supplement: S1 Dataset — (XLSX) [file pone.0354672.s001.xlsx]

## Sheet: S1_Dataset
Participant_ID	Height (cm)	Age	Body Weight_Pre (kg)	Body Weight_Post (kg)	BMI_Pre (kg/m2)	BMI_Post (kg/m2)	MaxVO2_Pre (ml/kg/min)	MaxVO2_Post (ml/kg/min)	Vertical Jump_Pre (cm)	Vertical Jump_Post (cm)	Flexibility_Pre (cm)	Flexibility_Post (cm)	Balance_Pre (errors)	Balance_Post (errors)	Speed_20m_Pre (sec)	Speed_20m_Post (sec)	Agility_Pre (sec)	Agility_Post (sec)	HGB_Pre (g/dL)	HGB_Post (g/dL)	HCT_Pre (%)	HCT_Post (%)	RBC_Pre (10^6/uL)	RBC_Post (10^6/uL)	WBC_Pre (10^3/uL)	WBC_Post (10^3/uL)	PLT_Pre (10^3/uL)	PLT_Post (10^3/uL)	MCV_Pre (fL)	MCV_Post (fL)	MCH_Pre (pg)	MCH_Post (pg)
1	175	30	76.9	74.5	25.11	24.33	41.9	43.7	49	51	10	11	1	0	3.2	3.42	13.94	13.21	16	16.63	41.8	43.7	5.09	5.67	7.7	8.17	220	328.51	82.1	82.14	31.4	31
2	183	31	89	86	26.58	25.68	34	36.2	47	49	11	12	1	0	3.44	3.4	12.78	12.33	13.6	15.6	45.5	51.2	4.61	4.95	7.8	8.23	210	301.59	88.4	88.4	29.5	29.2
3	175	32	79	77	25.8	25.14	30.6	33.3	33	34	10	10	3	0	3.51	3.47	14.21	14.13	16.4	15.4	45.4	44.8	5.14	5.55	6.4	6.41	190	253.95	88.3	88.31	31.9	31.8
4	189	39	106	102	29.67	28.55	30.6	32.9	31	34	10	10	4	1	3.95	3.91	14.93	14.76	14.5	15.1	42.2	44.2	4.89	5.06	5.9	6.63	245	296.86	83.7	83.8	30.3	30.3
5	178	31	79	77	24.93	24.3	34	35.8	39	43	13	13	1	1	3.21	3.17	13.81	13.13	16.1	16.3	44.9	45.2	4.71	5.22	7	7.69	348	347.21	87	87.44	27.7	27.9
6	174	32	72	71	23.78	23.45	30.6	31.4	35	37	6	6	4	2	3.8	3.77	13.71	13.21	16	16.2	42.8	43.1	5.02	5.13	7.2	7.64	252	275.4	85.3	85.46	31.9	31
7	172	31	78	75	26.37	25.35	30.6	31.8	37	39	11	11	3	1	3.41	3.33	14.27	14.11	15.2	15.8	43.9	44.5	4.92	4.87	7.3	7.41	215	217.34	81.1	81	29.1	29
8	179	32	73	73	22.78	22.78	33.7	34.4	43	45	10	11	0	0	3.42	3.62	14.58	13.47	16	16.4	45.6	45.9	5.54	5.73	7.1	7.02	193	204.17	82.3	82.4	28.9	29.1
9	170	33	83	81	28.72	28.03	23	24.2	37	38	17	17	0	0	3.68	3.45	14.17	14.01	14.8	15.3	40.4	41.3	4.98	5.36	6.6	6.9	303	351.25	81.1	81	29.7	29.9
10	174	30	77	76	25.43	25.1	30.6	31.8	36	38	11	11	2	0	3.51	3.21	14.11	13.63	15.8	15.3	44.1	43.3	4.9	5.17	7.2	7.7	272	297.08	90	90.27	32.2	32.4
11	188	34	89	86	25.18	24.33	30.6	32.1	39	42	11	11	2	1	3.55	3.49	14.37	14.21	17	16.8	44.6	44.2	5.39	5.08	6.2	6.6	179	252.88	82.7	83.1	31.5	31.6
12	169	40	71	70	24.86	24.51	34	35.8	39	39	13	13	1	0	3.47	3.45	13.01	12.56	15.5	16.3	43.9	44.6	5.29	5.33	6.2	6.86	253	286.53	83	83	29.3	29.4
13	180	32	83	81	25.62	25	34	34.8	43	46	16	16	0	0	3.17	3.07	12.9	12.8	14.7	15.5	46.1	47.7	5.39	5.41	7.8	8.1	244	301.24	97	97	31	31
14	171	33	81	79	27.7	27.02	17.5	21.3	24	25	7	7	3	1	4.11	4.07	17.13	17.31	15.4	15.9	45.2	46.3	4.74	4.97	7.2	7.7	239	296.46	83.7	83	24.1	24
15	186	44	89	86	25.73	24.86	30.6	32.5	35	36	9	9	2	0	4.11	4.07	15.03	14.53	14.2	15.2	44.2	45.8	4.79	5.21	6.2	6.7	236	191.36	89.4	90.1	28.6	28.6
16	172	35	78	77	26.37	26.03	41.9	43.2	47	50	17	17	0	0	3.14	2.95	11.48	11.4	17	16.4	45.6	44.8	5.42	5.53	5.1	5.5	200	266.5	84.1	84.2	31.4	31
17	174	41	83	80	27.41	26.42	17.5	21.8	31	33	9	9	3	1	4.09	4.07	15.11	15.03	14.4	15.6	46.9	47.5	4.47	5.02	5.3	5.7	318	296.47	85.1	85.6	28.7	28.9
18	178	44	71	69	22.41	21.78	32.9	34	39	41	11	11	1	0	4.01	3.93	14.11	14.03	15.3	15.9	43.2	44.2	4.76	4.89	7.1	7.8	266	280.38	91.8	92	31.3	31.4
19	188	32	81	78	22.92	22.07	34	36.8	47	49	11	11	1	0	3.51	3.47	13.95	13.73	15.4	16.2	42.2	44.7	5.11	5.02	3.6	4.32	170	250.94	82.6	82.7	30.1	30
20	180	33	84	82	25.93	25.31	38.5	39.5	41	44	18	18	0	0	3.71	3.68	13.36	13.17	15.6	16.1	42	43.1	5	5.63	5.7	6.37	238	208.71	84	84	31.2	31
21	169	37	72	70	25.21	24.51	32.9	33.7	37	41	11	11	2	0	3.46	3.42	14.01	13.57	16.2	16.4	41.7	42.3	4.89	5.19	6.5	7.13	251.94	272.18	88.5	88.6	29.7	29.5
22	182	31	88	85	26.57	25.66	38.5	39.2	43	45	9	10	1	0	3.22	3.04	11.99	11.72	17.1	16.4	44.9	43.8	5.57	5.67	6.3	6.5	208	287.25	80.6	80.7	30.7	30.6
23	174	31	71	71	23.45	23.45	38.5	39.2	44	47	14	15	0	0	3.24	3.17	13.21	13.17	16.1	16.5	38.1	39	4.81	4.95	5.8	6.48	244	285.39	90.9	91	29.6	29
24	169	35	72	71	25.21	24.86	34	35.5	45	48	13	15	2	2	3.21	3.19	13.27	13.13	16	15.8	43.1	42.8	4.49	4.57	6.4	7.13	202	277.02	84.2	84	33.2	33.4
25	178	34	76	74	23.99	23.36	38.5	39.9	47	49	13	14	1	0	3.31	3.11	13.7	13.11	13.6	14.5	38.8	39.7	4.81	5.03	6.9	7.02	260	297.25	79	80.2	30.7	31.1
26	174	30	80	77	26.42	25.43	34	35.1	37	39	11	12	1	0	3.69	3.61	14.57	14.33	13.7	14.4	41.8	43.3	5.38	5.47	5.9	6.34	218	266.56	88	88.4	29.1	29.1
27	165	44	71	70	26.08	25.71	22.6	23.4	7	9	6	6	4	3	7.03	7.01	18.34	18.31	15.6	16.1	44.9	45.5	4.79	5.13	6.8	7.15	196	247	84.7	84.9	25.7	25.8
28	164	30	68	66	25.28	24.54	22.5	26.8	8	9	8	9	3	1	6.11	6.07	16.52	16.47	14.1	15.2	46.7	47.3	4.68	4.93	6.4	7.65	190	201	85.6	85	28.9	28.7
29	172	30	70	68	23.66	22.99	30.3	31.8	17	19	11	11	0	0	5.41	5.36	15.01	14.56	12.6	13.4	48.2	49.5	4.93	5.42	7.1	7.65	261	299.65	85	85.6	27.8	28.1
30	163	36	65	64	24.46	24.09	25.5	25.9	14	15	11	11	1	0	6.07	6.01	17.01	16.55	13.6	14.4	36.7	38	5.01	5.29	8.6	8.4	281	315.87	88.2	89	29.2	29.1
31	166	30	70	69	25.4	25.04	22.6	23.8	14	17	9	9	2	1	6.03	6	16.17	16.11	14.2	15.1	38.5	39.5	5.41	5.86	5.5	5.94	288	300.47	83.8	84	29.5	29.1
32	167	33	64	63	22.95	22.59	30.3	31.4	16	18	13	13	0	0	5.71	5.63	15.11	15.07	14.2	15.3	43.2	44.2	5.36	5.12	5.82	6.32	200	277.45	80.6	80	26.5	26.6
33	163	30	57	57	21.45	21.45	25.5	27.6	11	13	13	13	1	0	6.51	6.49	17.05	17.03	14.8	15.6	37.7	38.5	4.96	5.05	5.5	6.47	223	297.25	80.7	80	27.8	27.8
34	161	30	61	60	23.53	23.15	28.4	28.8	11	12	11	11	1	0	6.51	6.47	17.54	17.51	14.3	15	38.5	39.6	5.08	5.12	5.6	6.14	221	299.35	81.2	81	28.2	28.2
35	175	33	74	71	24.16	23.18	27.6	28.4	15	18	10	10	2	1	6.33	6.27	17.21	17.17	14.9	15.7	41.2	43	4.64	4.66	5.7	6.25	174	201.41	79.9	80	28.3	28.2
36	164	33	69	68	25.65	25.28	25.5	26.8	10	13	7	8	4	2	6.55	6.46	17.21	17.16	13.1	14.4	46.5	48	4.84	5.16	6.2	6.78	238	247.25	78.9	79	27	28.2
